# Supplementary material for: Carbohydrates stimulated Amaryllidaceae alkaloids biosynthesis in Leucojum aestivum L. plants cultured in RITA® bioreactor
Source: PeerJ. 2020 Mar 16;8:e8688. doi: 10.7717/peerj.8688 (PMC7081780; doi:10.7717/peerj.8688)
Supplement: Supplemental Information 1 [file peerj-08-8688-s001.xlsx]

## Sheet: Arkusz1
Fig. 2 Effect of sugars on biomass increment of L. aestivum plants						Fig. 3 Effect of sugars on the antioxidative enzymes activity of L. aestivum plants
Sugar	Concentration [g/L]	Replicates	Biomass increment [g FW]			Sugar	Concentration [g/L]	Replicates	CAT activity [U/µg of protein]	POD activity [U/µg of protein]	SOD activity [U/µg of protein]
Sacharose	30	I	1.25			Sacharose	30	I	0.0114325	0.0163537	0.0011145
Sacharose	30	II	1			Sacharose	30	II	0.0162514	0.0102248	0.000889946
Sacharose	30	III	1.3			Sacharose	30	III	0.0115669	0.0132893	0.00104915
Sacharose	60	I	1.5			Sacharose	60	I	0.011325	0.0263307	0.000977397
Sacharose	60	II	1.7			Sacharose	60	II	0.00951676	0.0308105	0.00109034
Sacharose	60	III	1.45			Sacharose	60	III	0.0128982	0.0256094	0.00123101
Sacharose	90	I	5.8			Sacharose	90	I	0.0137142	0.0689203	0.00126278
Sacharose	90	II	4.9			Sacharose	90	II	0.00999083	0.0515183	0.000623864
Sacharose	90	III	5.9			Sacharose	90	III	0.0153272	0.0571226	0.000943325
Glucose	30	I	1.95			Glucose	30	I	0.0112672	0.0220042	0.000443584
Glucose	30	II	1.8			Glucose	30	II	0.00702686	0.0160837	0.000536695
Glucose	30	III	1.78			Glucose	30	III	0.00897876	0.0320112	0.000629806
Glucose	60	I	1.3			Glucose	60	I	0.0126839	0.0442035	0.0012537
Glucose	60	II	1.25			Glucose	60	II	0.0118318	0.0435381	0.00110007
Glucose	60	III	1.12			Glucose	60	III	0.0108752	0.0292595	0.000957644
Glucose	90	I	0.85			Glucose	90	I	0.0125288	0.0639401	0.000853917
Glucose	90	II	0.7			Glucose	90	II	0.0133929	0.0601013	0.000506472
Glucose	90	III	0.68			Glucose	90	III	0.0121031	0.0616866	0.00120136
Fructose	30	I	1			Fructose	30	I	0.0111365	0.0608776	0.00124294
Fructose	30	II	0.85			Fructose	30	II	0.0149791	0.0434982	0.000617273
Fructose	30	III	1.3			Fructose	30	III	0.0210561	0.0782571	0.00108057
Fructose	60	I	0.95			Fructose	60	I	0.0113063	0.0467294	0.00170929
Fructose	60	II	0.8			Fructose	60	II	0.0140675	0.0557342	0.00126573
Fructose	60	III	1.1			Fructose	60	III	0.0149291	0.0764803	0.00215285
Fructose	90	I	0.85			Fructose	90	I	0.0104719	0.074894	0.00141885
Fructose	90	II	0.9			Fructose	90	II	0.00903614	0.0788609	0.00226179
Fructose	90	III	0.98			Fructose	90	III	0.00738702	0.0724218	0.00161623
Maltose	30	I	1.12			Maltose	30	I	0.0137248	0.00755131	0.00155407
Maltose	30	II	0.78			Maltose	30	II	0.0138077	0.0323641	0.00133908
Maltose	30	III	0.89			Maltose	30	III	0.0136419	0.0149448	0.00118768
Maltose	60	I	0.75			Maltose	60	I	0.0165256	0.0893707	0.00145748
Maltose	60	II	0.8			Maltose	60	II	0.0157955	0.045807	0.00172581
Maltose	60	III	0.5			Maltose	60	III	0.0236055	0.0599216	0.00142795
Maltose	90	I	0.5			Maltose	90	I	0.0197896	0.0490356	0.00130863
Maltose	90	II	0.35			Maltose	90	II	0.0234186	0.0657895	0.00203588
Maltose	90	III	0.3			Maltose	90	III	0.0203101	0.073552	0.00162838
Fig. 4 Effect of sugars on the pigments content in L. aestivum plants							Tab. 1 Effect of sugars on the total soluble sugar content in L. aestivum plants
Sugar	Concentration [g/L]	Replicates	Chlorophyll a [µg/g FW]	Chlorophyll b [µg/g FW]	Carotenoids [µg/g FW]		Sugar	Concentration [g/L]	Replicates	Total soluble sugar [µg/g FW]
Sacharose	30	I	30.2512	22.0731	7.53331		Sacharose	30	I	120.313
Sacharose	30	II	32.0178	21.8553	6.99193		Sacharose	30	II	117.89
Sacharose	30	III	35.8302	24.3466	8.93052		Sacharose	30	III	124.642
Sacharose	60	I	32.229	21.528	7.48		Sacharose	60	I	121.181
Sacharose	60	II	31.2406	20.5198	7.31073		Sacharose	60	II	133.18
Sacharose	60	III	33.2168	22.5364	7.64973		Sacharose	60	III	131.318
Sacharose	90	I	26.008	18.509	7.133		Sacharose	90	I	134.274
Sacharose	90	II	26.415	18.4548	6.58901		Sacharose	90	II	129.741
Sacharose	90	III	25.6005	18.5637	7.67757		Sacharose	90	III	133.135
Glucose	30	I	32.0039	23.7311	9.65826		Glucose	30	I	118.76
Glucose	30	II	32.3039	22.4769	7.23471		Glucose	30	II	123.684
Glucose	30	III	31.3776	21.6337	6.68232		Glucose	30	III	125.025
Glucose	60	I	21.6579	18.6377	5.56978		Glucose	60	I	127.395
Glucose	60	II	29.1222	21.4382	5.94596		Glucose	60	II	135.768
Glucose	60	III	19.7346	15.6798	3.7655		Glucose	60	III	138.521
Glucose	90	I	8.55714	11.9076	2.00533		Glucose	90	I	125.567
Glucose	90	II	19.0396	16.3089	5.07231		Glucose	90	II	128.3
Glucose	90	III	27.3805	19.4041	6.8464		Glucose	90	III	143.882
Fructose	30	I	28.9781	22.4423	10.0814		Fructose	30	I	122.832
Fructose	30	II	25.3299	19.015	5.53774		Fructose	30	II	119.474
Fructose	30	III	39.7341	24.6305	10.3416		Fructose	30	III	115.737
Fructose	60	I	14.7938	14.3681	3.60893		Fructose	60	I	124.774
Fructose	60	II	31.6144	21.6574	7.96635		Fructose	60	II	139.501
Fructose	60	III	33.5191	23.1809	8.71811		Fructose	60	III	126.968
Fructose	90	I	16.0832	19.3556	7.87494		Fructose	90	I	137.465
Fructose	90	II	21.774	17.1106	5.12635		Fructose	90	II	130.8
Fructose	90	III	29.8343	21.5008	7.66708		Fructose	90	III	133.69
Maltose	30	I	24.1786	18.6529	6.31171		Maltose	30	I	123.577
Maltose	30	II	22.7367	17.1864	5.57214		Maltose	30	II	122.027
Maltose	30	III	27.7203	19.332	5.73018		Maltose	30	III	116.331
Maltose	60	I	40.766	26.038	5.0779		Maltose	60	I	127.291
Maltose	60	II	43.2504	27.5002	10.8228		Maltose	60	II	126.524
Maltose	60	III	38.2822	24.5768	10.1005		Maltose	60	III	123.612
Maltose	90	I	16.9414	15.6128	5.6453		Maltose	90	I	126.122
Maltose	90	II	22.0339	17.9947	5.52946		Maltose	90	II	128.644
Maltose	90	III	23.2055	18.2635	6.10127		Maltose	90	III	127.042
Tab. 1 Effect of sugars on the total phenolics content in L. aestivum plants							Fig. 5 Effect of sugars on galantamine and lycorine content in L. aestivum plants
Sugar	Concentration [g/L]	Replicates	Total phenolics [µg/g FW]				Sugar	Concentration [g/L]	Replicates	Galantamine [µg/g DW]	Lycorine [µg/g DW]
Sacharose	30	I	7.08637				Sacharose	30	I	22	70
Sacharose	30	II	7.00981				Sacharose	30	II	15.3	56.76
Sacharose	30	III	7.2902				Sacharose	60	I	45	1143.3
Sacharose	60	I	7.28764				Sacharose	60	II	30.1	952.75
Sacharose	60	II	7.40431				Sacharose	90	I	19	558.1
Sacharose	60	III	7.1729				Sacharose	90	II	13.3	472.19
Sacharose	90	I	6.7734				Glucose	30	I	9.3	139
Sacharose	90	II	7.03225				Glucose	30	II	6.2	123.19
Sacharose	90	III	6.64972				Glucose	60	I	8.2	69.7
Glucose	30	I	6.99654				Glucose	60	II	5.5	56.57
Glucose	30	II	7.43194				Glucose	90	I	1	164.4
Glucose	30	III	7.39172				Glucose	90	II	6.8	159.69
Glucose	60	I	6.9797				Fructose	30	I	47.1	918
Glucose	60	II	7.3052				Fructose	30	II	31.4	812.08
Glucose	60	III	7.0418				Fructose	60	I	7	153
Glucose	90	I	6.96276				Fructose	60	II	4.7	140.21
Glucose	90	II	7.51861				Fructose	90	I	6	125
Glucose	90	III	7.30808				Fructose	90	II	5.7	110.2
Fructose	30	I	7.3799				Maltose	30	I	7	153.3
Fructose	30	II	7.05777				Maltose	30	II	4.7	142.26
Fructose	30	III	7.01425				Maltose	60	I	11	130.1
Fructose	60	I	6.95566				Maltose	60	II	7.8	140.11
Fructose	60	II	7.67133				Maltose	90	I	10	206.4
Fructose	60	III	7.30961				Maltose	90	II	7.3	187.64
Fructose	90	I	7.7801
Fructose	90	II	7.3349
Fructose	90	III	7.69949
Maltose	30	I	7.43354
Maltose	30	II	7.47079
Maltose	30	III	7.26856
Maltose	60	I	6.94962
Maltose	60	II	7.55314
Maltose	60	III	7.36592
Maltose	90	I	6.91692
Maltose	90	II	7.52414
Maltose	90	III	7.31637
